# Supplementary material for: Children’s active school transportation: an international scoping review of psychosocial factors
Source: Syst Rev. 2024 Jan 30;13:47. doi: 10.1186/s13643-023-02414-y (PMC10826279; doi:10.1186/s13643-023-02414-y)
Supplement: Supplementary file 1 — Additional file 1. Final version of data chartingR4. [file 13643_2023_2414_MOESM1_ESM.xlsx]

## Sheet: Blad1
Reference	Country	Aim	Design and method	Sample	Outcome variable(s)	Main findings	Psychosocial variable reported	Theoretical framework
