# Supplementary material for: Children’s active school transportation: an international scoping review of psychosocial factors
Source: Syst Rev. 2024 Jan 30;13:47. doi: 10.1186/s13643-023-02414-y (PMC10826279; doi:10.1186/s13643-023-02414-y)
Supplement: Supplementary file 2 — Additional file 2. Characteristics of each sourceR4. [file 13643_2023_2414_MOESM2_ESM.xlsx]

## Sheet: Blad1
Reference	Country	Aim	Design and method	Sample	Outcome variable(s)	Theoretical framework
Ahlport et al., 2008. Barriers to and facilitators of walking and bicycling to school: formative results from the non-motorized travel study	USA	The aim was to describe the barriers to and facilitators of walking and biking to school as reported by parents and children who live within a 1.5-mile radius of their school.	Data were collected through a series of focusgroup discussions with fourth- and fifth-grade students and their parents.	Children and parents N=74	AST and facilitators/barriers for AST	Social-ecologial model and political economy of health
Bungum et al., 2009. Prevalence and correlates of walking and biking to school among adolescents	USA	The aim was to assess the relationship of selected environmental and psychosocial variables with ATS among a sample of middleand high school students.	Baselinedata from a nutrition and PA intervention, and data from a school-based surveys based on adolescents were used in this cross-sectional study.	Children N=2692	AST and psychosocial and environmental variables	None
Burgueno et al., 2019. Understanding the motivational processes involved in adolescents' active commuting behaviour: Development and validation of the Behavioural Regulation in Active Commuting to and from School (BR-ACS) Questionnaire	Spain	The aim was to adapt the Spanish version of BREQ-3 to ACS and to examine the psychometric properties of the resulting version called Behavioural Regulation in Active Commuting to and from School (BR-ACS) questionnair.	Data were collected from secondary students with questionnaries.	Children N=404	AST and motivation for AST	Self-Determination Theory
Burgueno et al., 2020. Validation of the Basic Psychological Need Satisfaction in Active Commuting to and from School (BPNS-ACS) Scale in Spanish young people	Spain	The aim was to adapt the Spanish physical education version of the Basic Psychological Needs in Exercise Scale to active commuting to and from school and test its psychometric properties among a sample of Spanish children and adolescents.	Data were collected from primary school students and secondary school students with questionnaries.	Children N=675	AST	Self-Determination Theory
Camargo et al., 2020. Prevalence and factors associated with active transportation to school for adolescents	Brazil	The aim was to investigate the prevalence and factors associated with active transportation to school among Brazilian adolescents attending public schools.	Data were collected with questionnaries based on adolescents.	Children N=1984	AST	None
Carlson et al., 2014. Built environment characteristics and parent active transportation are associated with active travel to school in youth age 12-15	USA	The aim was to investigatethe relation of factors from multiple levels of an eco-logical model for active travel to/from school toreported active travel to/from school in youth aged12–15 years.	Data were collected trough questionnaires based on children living within two miles of their school and parents.	Children and parents N=294	AST	Social-ecological model
Carver et al., 2014. Independent mobility on the journey to school: A joint cross-sectional and prospective exploration of social and physical environmental influences	UK	To examine cross-sectional and longitudinal associations between social/physical environmental variables and independent mobility on the school journey.	Data were collected trough questionnaries with children residing within 1600 m of their school (T1) and were followed up at one year (T2). At T1, parents survey-reported perceptions of the social/physical environment and rules regarding their child's physical activity.	Children and parents N=1121 (T1) N=491 (T2)	Independent mobility to school	None
Christiansen, Toftager, Ersboll et al., 2014a. Effects of a Danish multicomponent physical activity intervention on active school transport	Denmark	The primary aim was to evaluate whether the multicomponent intervention was effective in increasing orpreventing a decrease in AST. In addition the intervention effect on perceived route safety, parental encouragement and studentattitude towards bicycling was investigated. Finally, the aim was to investigate if gender, baseline AST, perceived environment, distance to school, parentalencouragement…	The study is based on data from the multicomponent intervention SPACE—for physical activity. It has a cluster randomized controlled design. Baseline measurements with questionnaires and diaries were obtained in spring 2010 from the 5th and 6th grade in 14 schools, with follow-up measurements at almost the same week in 2012 in the 7th and 8th grade.	Children N=1014	AST	None
Christiansen et al., 2014b. School site walkability and active school transport - association, mediation and moderation	Denmark	The aim was to extend existing research on AST by examining the association between AST and the urban form measured by a school walkability index and how the perceived physical environment and social environment affect this relationship.	This study draws data from the baseline measurements of the SPACE – for physical activity study which were conducted in spring 2010 using a web-based questionnaire completed by the students attending grade 5 or 6 in 14 schools. Mode of transportation to and from school was assessed using a 5-day active commuting diary.	Children N=1250	AST and environmental and social factors	None
Corral-Abos et al., 2021. Implications of school type for active commuting to school in primary education students	Spain	The aim was to study the implications of school choice (i.e., private or public) for ACS. More specifically, it was examen if there were differences in ACS, parental attitudes towards ACS, family socioeconomic status (SES) and CO2 emissions by school type (i.e., public or private primary education schools) and thres hold distance to school. It was alos examined if the thres hold distance, parenta…	Data were collected from students in primay school and parents through self-reporting questionnaires.	Children and parents N=2253	AST	None
Daniels et al., 2014. Investigating active travel to primary school in Ireland	Ireland	The purpose of this paper is to investigate the context and promoters and barriers of active travel, and the required actions and actors that need to be involved to addresseach of these.	Both quantitative and participative research methodologies were employed. A self-completion questionnaire was followed by a participative protocol conducted with children in primary school.	Children N=73	AST and facilitators and barriers for AST	None
Deka et al., 2013. An explanation of the relationship between adults' work trip mode and children's school trip mode through the Heckman approach	USA	To predict household adults’ travel mode to work and children’s travel mode to school jointly.	This study is based on data from the 2009 US National Household Travel Survey.	Parents/adults N=?	AST	None
Donnellan et al., 2020. 'I'd paint rainbows and unicorns on it': Understanding children's school travel behaviours and the impact of a new shared path	New Zealand	The aim of this research is to understand the factors related to travel mode to school from the perspectives of children, their parents and school representatives, through the evaluation of a shared path.	Children’s mode of travel to school before and after the construction of the new shared path was measured using repeat hands-up surveys. 13 semi-structured focus groups with children in primary school, phones interviews with parents, and face-to-face interviews with school representatives were conducted.	Children, parents and school representatives N=98	AST	None
Ducheyne et al., 2012. Individual, social and physical environmental correlates of 'never' and 'always' cycling to school among 10 to 12 year old children living within a 3.0 km distance from school	Belgium	This study examined individual, social and physical environmental correlates of never and always cycling to/from school among 10 to 12 year old Belgian children living within a 3.0 km distance from school.	Data were collected from parents trough a questionnaire.	Parents N=850	AST	Social-ecological model
Egli et al., 2020. Social relationships, nature, and traffic: findings from a child-centred approach to measuring active school travel route perceptions	New Zealand	The aim of this research was to understand preferences and perceptions about the route to school with a large group of children living in Auckland, New Zealand, from theirown perspective, using PPGIS.	Data were collected from eight intermediate schools and nine primary schools participating in the Neighbourhoods for Active Kids Study (NfAK) trough an online interactive mapping survey (PPGIS).	Children N=1102	AST	Social-ecological model
Evenson et al., 2007. Measurement of perceived school climate for active travel in children	USA	To describe the development of an original scale that measures perceived school climate for active travel in fourth-and fifth-grade girls and boys.	Data were collected from fourth- or fifth-grade boys and girls attending one of 2 elementary schools trough a survey.	Children N=347	AST	None
Forsberg et al., 2020. It's about being the good parent: exploring attitudes and beliefs towards active school transportation	Sweden	The overall aim of this study was to explore parents’ attitudes and beliefs towards AST in the northern part of Sweden.	Data were collected through individual semi- structured interviews, using an interview guide inspired by the framework of the TPB.	Parents N=20	Attitudes towards AST	Theory of Planned Behavior
Forsberg et al., 2021. Development and Initial Validation of the PILCAST Questionnaire: Understanding Parents' Intentions to Let Their Child Cycle or Walk to School	Sweden	The aim of this study was to develop and validate aquestionnaire using the TPB as a framework, called PILCAST (parents’ intentions to let theirchild use AST).	Data were collected from parents who had children in elementary school trough an online questionnaire.	Parents N=1024	AST intention	Theory of Planned Behavior
Garnham-Lee et al., 2017. Evidence of moderation effects in predicting active transport to school	UK	This study investigates whether (i) gender, (ii) biological maturation, (iii) perceived family support for physical activity (PA) and (iv) multiple deprivation moderate the relationship between distance to school and AT.	Data were collected trough a questionnarie with children.	Children N=611	AST	None
Henne et al., 2014. Parental factors in children's active transport to school	USA	Identify non-distance factors related to children's active transport (AT) to school, including parental, home, and environment characteristics.	Data were collected from Neighborhood Impact on Kids Study, a longitudinal, observational cohort study of children aged 6-11 and their parents.	Children and their parents N=307	AST	None
Hoelscher et al., 2016. Effects of Funding Allocation for Safe Routes to School Programs on Active Commuting to School and Related Behavioral, Knowledge, and Psychosocial Outcomes: Results From the Texas Childhood Obesity Prevention Policy Evaluation (T-COPPE) Study	USA	The goals of this study were to determine the effects of differing funding allocation methods (infrastructure vs. noninfrastructure) on student ACS, student physical activity and psychosocial antecedents, and parent ACS-related psychosocial constructs and behaviors.	Serial cross-sectional survey data were collected from fourth-grade students and their parents at baseline (2009) and follow-up (2012) measurement periods, using computer-scanned questionnaires. Surveys were collected from 78 schools at baseline and 73 schools at follow-up, with approximately 10,000 ACS tallies per measurement time period.	Children and their parents N=?	AST, PA and psychosocial factors	Social Cognitive Theory and Social-ecological model
Hopkins & Mandic, 2017. Perceptions of cycling among high school students and their parents	New Zealand	The present paperfocuses in particular on high school students’and parental perceptions of cycling in general and cycling to school.	Data were collected from a total of 6 parental and 10 student separetly focus groups conducted with highschool students and parents.	Children and their parents N=79	AST	None
Hunter et al., 2015. International inter-school competition to encourage children to walk to school: a mixed methods feasibility study	UK and Canada	The aim of this mixed methods study was to investigate the feasibility of an international walk to school competition supported by novel swipecard technology to increase children's walking to/from school.	Data were collected from children aged 9–13 years old trough questionnaire data at baseline and immediately post-intervention. A qualitative sub-study post-intervention involved 16 focusgroups with children, semi-structured follow-up telephone interviews with parents and teachers.	Children, parents and teachers N=2068 at baseline N=1025 post-intervention. Qualitative data N=380	AST	Learning Theory and Social Cognitive Theory
Jing et al., 2018. Incorporating the extended theory of planned behavior in a school travel mode choice model: a case study of Shaoxing, China	China	This paper proposes an extended theory of planned behavior (ETPB) to delve into the psychological factors caused by the effects of adults' cognition and behavioral habits and explores the factors' relationship paradigm.	Data were collected from parents trough the 2012 ShaoxingHousehold Travel Survey.	Parents N=1873	AST	Theory of Planned Behavior
Kamargianni et al., 2013. Hybrid Choice Model to Investigate Effects of Teenagers’ Attitudes Toward Walking and Cycling on Mode Choice Behavior	Cyprus	This paper aims to investigate teenagers’ attitudes and their effects on mode choice behavior.	Data were collected from teenagers trough a web-based questionnaire.	Children N=4147	AST	None
Kirby et al., 2009. Active travel to school: Views of 10-13 year old schoolchildren in Scotland	Scotland	The purpose of this paper is to explore the views of Scottish school children on active travel to school and their ideas about promotion strategies for school-based interventions.	Data were collected as part of a two-year case study evaluation of a national pilotproject. 13 focus group discussions were conducted with students from four primary and three secondary schools.	Children N=66	AST	None
Lee et al., 2017. From sedentary to active school commute: Multi-level factors associated with travel mode shifts	USA	This case study utilized a retrospective natural experiment opportunity, where students transferred from schools outside their neighbor-hood to a newly opened school within their neighborhood. As a result,they experienced changes in their school travel distance and environ-ments. This study examined whether such changes led to mode shifts from sedentary (private car or school bus) to active (walk…	Retrospective parental survey data were collected from an elementary school.	Parents N=165	AST	None
Leslie et al., 2010. Gender differences in personal, social and environmental influences on active travel to and from school for Australian adolescents	Austrailia	This study examines associations between personal, social and environmental variables and active travel to and from school.	Data were collected trough an online survey with children aged 10-14 years from 231 schools.	Children N=2961	AST	None
Lindqvist et al., 2019. Active school transportation in winter conditions: Biking together is warmer	Sweden	To explore the prerequisites and experiences of school children and parents participating in an empowerment- and gamification-inspired intervention to promote students’ AST in winter conditions.	Data were collected using photovoice and open questions in a questionnaire with children aged 12-13 and parents.	Children and parents N=69	Prerequisites and experiences of AST	Social Cognitive Theory
Long et al., 2015. Social clustering in high school transport choices	New Zealand	The first aim was to identify whether adolescent transport behaviour to school shows social clustering. The second aim was to test whether and to what extent this clustering holds when controlling for a range of demographic and context variable. The third aim was to explore indirect evidence for social contagion via social mechanisms that mediate similarities in friends' behaviour.	Data were collected using a social network survey of students that was part of a larger research project on sustainability.	Children N=934	AST	None
Lu et al., 2015. Children's active commuting to school: an interplay of self-efficacy, social economic disadvantage, and environmental characteristics	USA	The purpose of this study is to investigate the roles of children's and parents' self-efficacy in children's ACS, controlling for sociodemographic and objective environmental characteristic.	This study is part of the Texas Childhood Obesity Prevention Policy Evaluation (T-COPPE) project, which includes survey data from parent/child pairs from 74 schools who lived within two miles of school.	Children and parents N=857 pair	AST	Social Cognitive Theory
Lu et al., 2014. Active Commuting to School: A Test of a Modified Integrative Model	USA	To test a modified integrative model (IM) in explaining parents' intention toward active commuting to school (ACS) and children's ACS.	Parents of fourth graders completed a survey assessing factors associated with ACS.	Parents N=857	AST	Integrative model of behavior prediction (IM) (TRA/TPB/SCT/HBM)
Mah et al., 2017. Does parental support influence children's active school travel?	Canada	To investigate the relationship between parental support and children's AST.	Data were collected trough self-reported questionnaries on children with an average age of 11 and parents.	Children and parents N=179	AST	None
Mandic et al., 2015. Personal, social and environmental correlates of active transport to school among adolescents in Otago, New Zealand	New Zealand	This study examines personal, social and environmental correlates of active transport to school among adolescents including sociodemographics, behavioural patterns, motivational factors, perceived barriers, peer support, family resources, school characteristics, urban/rural setting, distance to school and neighbourhood safety perceptions.	Data were collected in 2009 and 2011 from secondary school students who completed the Otago School Students Lifestyle Survey.	Children N=2018	AST	Self-Determination Theory
Martin et al., 2007. National Prevalence and Correlates of Walking and Bicycling to School	USA	The objective was to estimate the prevalence of living within a mile of school, and of those who lived within a mile, the prevalence of active travel to school.	Data were collected trough surveys with 2 cohorts. Cohort 1 consisted of children aged 11 to15 years and one of their parents who underwent a follow-up survey in 2004. Cohort 2 consisted of children aged 9 to 13 years and one of their parents who underwent a baseline survey in 2004.	Children and parents N=7433 pairs	AST	None
Mendoza et al., 2011. The Walking School Bus and Children's Physical Activity: A Pilot Cluster Randomized Controlled Trial	USA	The aim was to evaluate the impact of a "walking school bus" program on children's rates of active commuting to school and physical activity.	A pilot cluster randomized controlled trial among 4th-graders from 8 schools were conducted in this study. Random allocation to treatment or control conditions was at the school level. Study staff walked with children to and from school up to 5 days/week. Outcomes were measured the week before (time 1) and during weeks 4 and 5 of the intervention (time 2).	Children and parents N=149	AST and PA	Social Cognitive Theory
Mendoza et al., 2014. Predictors of Children's Active Commuting to School: An Observational Evaluation in 5 US Communities	USA	The objective was to conduct an observational program evaluation of U.S. children with relatively high rates of ACS from 5 different communities to identify and characterize predictors of ACS over the course of 1 school year.	Parents were surveyed in September 2010 (Time 1) and April 2011 (Time 2).	Parents N=369	AST	Social Cognitive Theory
Mendoza et al., 2010. Ethnic Minority Children's Active Commuting to School and Association with Physical Activity and Pedestrian Safety Behaviors	USA	Among a low-income, ethnic minority sample of fourth grade students from eightpublic schools, (1) correlates of active commuting to school and (2) the relationshipbetween active commuting to school and moderate-to-vigorous physical activity were examined.	A cross-sectional analysis of baseline measurements from a sample of participants aged 9-12 years from a walk to school intervention study was conducted in this study.	Children and parents N=149	AST	Social Cognitive Theory
Merom et al., 2006. Active commuting to school among NSW primary school children: implications for public health	Austrailia	The purpose of this paper was to examinethe daily and weekly prevalence of active commuting to school for population sub-groups, to examine the physical activity levels that are associated with active commuting trips and to identify factors associated with frequent and regular active commuting practices among primary school childrenliving in NSW, the most populous Australian state.	A computer assisted telephone interview (CATI) survey was conducted during April 2002 as part of the evaluation of the NSW ‘Walk Safely to School Day’ (WSTSD) with parents or primary carer of a child 5–12 years of age.	Parents N=812	AST	None
Murtagh et al., 2012. Predicting active school travel: The role of planned behavior and habit strength	Scotland	The aim was to investigatethe predictive utility of the TPB and the role of habit inrelation to children’s active school travel.	Participants from five elementary schools completed questionnaire measures of all TPB constructs in relation to walking to school and both walking and car/bus use habit.	Children N=126	AST	Theory of Planned Behavior
Nikitas et al., 2019. Exploring parental perceptions about school travel and walking school buses: A thematic analysis approach	UK	The aim was to develop a more indepth understanding of the factors that: (i) define parents’ travel mode choice for their children’s daily transport to school, (ii) may prevent or motivate parents to commit to a WSB initiative.	A case study approach was adopted including four focus groups with parents of primary school children.	Parents N=25	AST	None
Nunes de Oliveira et al., 2020. Association between psychosocial factors and active commuting to school in Brazilian adolescents	Brazil	The objective of this study was to investigate the association of intrapersonal (outcome expectations, attitude, and self-efficacy) and interpersonal (support from parents and support from peers) correlates with active commuting to school in Brazilian adolescents.	Baseline data were collected from the intervention program “Movimente” in 2017 involving 7th to 9th year students.	Children N=906	AST	Social Cognitive Theory
Pang et al., 2018. Can the theory of planned behaviour explain walking to and from school among Australian children? A social marketing formative research study	Austrailia	This study aims to empirically investigate the explanatory potential of the TPB in relation to walking to and from school behaviours among children focussing research attention on modifiable factors that can be directly actioned in a short time frames. The second aim is to identify whether and how TPB variables explain carers' decisions for their children to walk to school.	Data were collected from two self-reported online surveys of carers.	Parents N=1042	AST	Theory of Planned Behavior
Pang et al., 2017. An empirical examination of the ecological and cognitive active commuting framework A social marketing formative research study	Austrailia	The purpose of this paper is to explain walking to school behaviour among Queensland children by investigating the explanatory potential of the ecological and cognitive active commuting (ECAC) model.	An online survey was conducted to collect data from carers who have school-age children between 5 and 12 years old.	Parents N=537	AST	ECAC model, the ecological and cognitive active commuting (ECAC) model combines the elements of the social ecological framework, social cognitivetheory, and McMillan’s framework.
Panter et al., 2010. Attitudes, social support and environmental perceptions as predictors of active commuting behaviour in school children	UK	The aim was to quantify the associations between personal, socialand environmental characteristics of the local neighbourhoodand route to school and active commuting to school in a sampleof British children living in both urban and rural areas. Aklso, how these relationships vary according to distance from school.	Data were collected as part of the SPEEDY study (Sport, Physical activity and Eating behaviour: Environmental Determinants in Young people) using questionnaires completed by children and their parents.	Children and parents N=2012	AST	Social-ecological model
Park et al., 2013. Active school trips: associations with caregiver walking frequency	USA	This paper examines whether there is a relationship between walking or bicycling to school and thewalking habits of caregivers or parents.	Data were collected via a random digitdial telephone survey on parents.	Parents N=353	AST	None
Porskamp et al., 2019. The importance of social capital for young People's active transport and independent mobility in rural Otago, New Zealand	New Zealand	To unpack adolescents and their parents’ perceptions on the relationship between AT and IM and the role of social capital.	Eleven focus groups with high adolescents and individual interviews with parents were conducted in this study as part of the larger Built Environment and Active Transport to School: BEATS Rural Study.	Children and parents N=93	AT and Independent mobility	Pathway model
Potoglou et al., 2017. Factors influencing active travel to primary and secondary schools in Wales	UK	This paper examines the factors associated with active travel to school on an average (typical) school day in Wales and contrasts these findings between primary and secondary school children.	Data were collected for primary school children (4–12 years of age) and adolescents (12–19 years of age) as part of the 2013/2014 and 2014/2015 waves of the National Survey for Wales.	Children and parents N=7409	AST	None
Race et al., 2017. Urban and suburban children's experiences with school travel – A case study	Canada	This paper explores urban and suburban children's experiences with AST and outlines perceived barriers and facilitators.	Data were collected in spring 2014 and 2015, from elementary-school children aged 9–13 that participated in semi-structured focus groups.	Children N=42	AST	None
Robertson-Wilson et al., 2008. Social-ecological correlates of active commuting to school among high school students	Canada	The purpose of this study is to explore the relationships between demographic, behavioral, social/psychological, and environmental correlates of active commuting to school among a sample of high school students.	Data were collected from high school students (grades 9-12) who completed the School Health Action, Planning and Evaluation System Physical Activity Module survey between 2005 and 2006.	Children N=21345	AST	Social-ecological model
Rodriguez et al., 2009. Demographic, Environmental, Access, and Attitude Factors That Influence Walking to School by Elementary School-Aged Children	USA	The purpose of this study was to better understand factors that influence walking to school by elementary school-aged children.	Data were collected trough a survey completed by elementary school–aged children (3rd-5th graders) at 11 elementary schools.	Children N=1897	AST	Theory of Reasoned Action
Ross et al., 2017. Associations between the Physical, Sociocultural, and Safety Environments and Active Transportation to School	USA	Based on the principles of social ecological theory, namely, that health behavior at the individual level inter-acts with the physical and sociocultural environment, the research will examine how the constructs of the phy-sical, sociocultural, and safety environments impact theodds of walking and biking to school.	Questionnaires were completed by parents/guardians of children in grades 3–8 at 6 elementary schools and 2 middle schools.	Parents N=217	AST	Social-ecological model
Ross & Kurka, 2021. Predictors of Active Transportation AmongSafe Routes to School Participants in Arizona:Impacts of Distance and Income	USA	The overarching purpose of the research is to examine the individual- and school-level predictorsof active travel to and from school among SRTS participants. Additionally, the impact ofdistance and income on these predictors was examined.	Data were collected from parents of students in grades 3-8 at 112 schools who completed a Safe Routes to School Parent Survey (Parent Survey) between 2007 and 2018.	Parents N=11100	AST	None
Ross & Wilsson, 2021. The power of the neighborhood: Perceived normative behaviors moderate individual predictors of walking and biking to school	USA	The aim was to examining associations between both parent attitudes and reported ease of driving with ATS under the lens of Social Cognitive Theory. Also, whether the following supportive normative behaviors and social interactions in the neighborhood moderate the relationship between these individual factors and ATS: 1. Seeing others on the way to/from school, 2. Talking/waving to others on the …	Data were collected from parents of students in grades K-6 (typically ages 5–12) who completed a questionnaire.	Parents N=390	AST	The Travel Socialization framework based on Social Cognitive Theory
Rutberg et al., 2018. Active School Transportation is an Investment in School Health	Sweden	The aim was to explore the experiences of schoolchildren and teachers participating in an empowerment-and gamification-inspired program to promote children's active school transportation.	Data were collected using focus groups with children and teachers in May 2016, one week after ending the intervention.	Children and teachers N=34	Experiences of intervention to promote AST	Social Cognitive Theory
Rutberg et al., 2019. Children's motivation overcame parental hesitation: active school transportation in Sweden	Sweden	The aim of this study was to describe parents' attitudes to AST and to explore their experience when implementing interventions to promote it.	Data were collected from parents pre- and post-intervention via three questionnaires, using both closed and open questioning techniques.	Parents N=63 pre-intervention N=44 post-intervention	Experiences of an intervention to promote AST	Social Cognitive Theory
Sauvage-Mar et al., 2019. Way2Go! Social marketing for girls' active transportation to school	Canada	The purpose of Way2Go! was to apply a SM lens to identify key campaign elements to encourage ATS in English-speaking children andyouth self-identifying as female between the ages of 7–15. More specifically, to: a) identify the best creative campaign approach using multiple SM techniques and b) add to the qualitative evidence base linking ATS and girls' PA.	Data were collected from youths (ages of 7–15) participating in 13 focus groups in spring 2017.	Children N=79	AST	Social marketing
Savolainen et al., 2020. Long-term perspectives of a school-based intervention to promote active school transportation	Sweden	The aim of this study was to follow up on participants’ experiences one and two years after the AST intervention was initiated.	Data were collected through focusgroups and individual interviews with children and school staff regarding the intervention.	Children and teachers N=31 children in 2017, N=40 children in 2018, N=2 teachers in 2017 and 2018, N=1 principal in 2018	Experiences of intervention to promote AST	Social Cognitive Theory
Schuster et al., 2015. A theoretical approach to segmenting children's walking behaviour	Austrailia	This paper aims to extend research applying the principle of market segmentation to gain insight into changing the physical activity behaviour of children, particularly their walk to/from school behaviour. It further examined the utility of employing theory, specifically the theory of planned behaviour (TPB).	Data were collected from an online survey conducted with caregivers of primary school children.	Parents N=512	AST	Theory of Planned Behavior
Schuster et al., 2016b. Understanding caregivers' intentions for their child to walk to school: Further application of the theory of planned behavior	Austrailia	This research applies the TPB to explain caregivers’ intention to increase the number of times their children walk to and/or from school.	An online survey was used to collect data from caregivers responsible for getting a primary school child to and/or from school.	Parents N=432	AST intention	Theory of Planned Behavior
Silva et al., 2014. Which social support and psychological factors are associated to active commuting to school?	Portugal	The aim of this study was to investigate the association between self-efficacy, enjoyment, and volitional control with active commuting, as well as to analyze the impact of social support from parents, friends, and teachers with active commuting to school.	Data were collected trough a questionnarie within the SALTA Project (Environmental Supportfor Leisure and Active Transport), completed by students in 6th grade from 9 middle-schools aged 10 to 15 years (2010/2011).	Children N=625	AST	None
Sims & Bopp, 2020. Using parental active travel behavior and beliefs to predict active travel to school among children	USA	This study aimed to examine therelationship between AT of children to school and parentalAT behavior and beliefs.	A cross-sectional study of parents with one or more school-aged children conducted via an online survey from June to December 2011.	Parents N=344	AST	Social ecological framework
Stark, Berger et al., 2018a. The effectiveness of an intervention to promote active travel modes in early adolescence	Austria and Germany	This study examines the effect of an intervention on children’s changes in attitudes, intentions and behavior.	Data were collected in two consecutive survey waves with an interval of one year. The first set of data was collected in April 2013 and the second phase of data collection took place in April 2014. The intervention phase started about four months after the first wave and was finished two weeks before the secondwave.	Children N=90 in test group N=79 in control group	AST	Theory of Planned Behavior
Stark, Meschik et al., 2018c. Active school travel, attitudes and psychological well-being of children	Austria	The present study investigates the relationship between mode use on school trips and psychological well-being (PWB) of children.	Data were collected from primary school children from the 3rd and 4th school grade trough a survey and parents' perceptions were collected in 31 in-depth interviews.	Children and parents N=183	Psychological well-being and AST	None
Stark et al., 2019. Exploring children's school travel, psychological well-being, and travel-related attitudes: Evidence from primary and secondary school children in Vienna, Austria	Austria	This study aims to evaluate the connections between children's subjective psychological well-being, mode use and attitudes.	Data were collected from children at three primary and two secondary schools as part of an Austrian educational project (2016–2018).	Children N=129	Psychological well-being and AST	None
Trapp et al., 2011. On your bike! a cross-sectional study of the individual, social and environmental correlates of cycling to school	Austrailia	This study examined individual, social and environmental factors associated with cycling to school among elementary school-aged children, stratified by gender.	Children attending 25 primary schools completed a one-week travel diary and a parent/child questionnaire.	Children and parents N=2794	AST	None
Trapp et al., 2012. Increasing Children's Physical Activity: Individual, Social, and Environmental Factors Associated With Walking to and From School	Austrailia	This study used a multilevel ecological framework to investigate individual, social, and environmental factors associated with walking to and from school among elementary school-aged children, stratified by gender.	This study draws on data from the TRavel, Environment and Kids (TREK) project which were collected in 2007 from children (travel diary, self-administered questionnaire, and objectively measured height and weight) and their parents’ (self-report questionnaire) in 25 schools.	Children and parents N=1298 pairs	AST	Social-ecological model
Van Dyck et al., 2010. Criterion distances and correlates of active transportation to school in Belgian older adolescents	Belgium	The main aims of this study were to determine criterion distances for ATS in Belgian older adolescents, to examine multidimensional correlates of ATS in adolescents living within a feasible distance from school and to investigate the associations of ATS with total physical activity and with other physical activities besides ATS.	Older adolescents (17-18 years) from 20 general secondary schools completed a questionnaire.	Children N=1281	AST and PA	None
Van Kann et al., 2016. Parental Active Transportation Routines (PATRns) as a Moderator of the Association Between Neighborhood Characteristics and Parental Influences and Active School Transportation	Netherlands	The purpose of the current study was to investigate the associations between PATRns and children’s active school transportation, as well as the association between physical and social neighborhood characteristics, parental physical activity support, and active school transportation.	Data were collected from children aged 8 to 12 years in grades 6 and 7 of the 21 participating primary schools and their parents who completed a questionnaire.	Children and parents N=722 pairs	AST	None
Veitch et al., 2017. What predicts children's active transport and independent mobility in disadvantaged neighborhoods?	Austrailia	This study aimed (1) to describe changes in levels of participa-tion in active transport and independent mobility among childrenresiding in low socioeconomic areas at two seasonally-matched time-points, two years apart; and (2) to examine prospective associationsbetween individual, social and physical environmental predictors ofinterest and active transport and independent mobility two years late…	At T1 (2010) data were collected from a self-report survey completed by mothers and self-reported data by their children aged 5-12 years at T1 (2010) and T2 (2012).	Children and parents N=311 pairs in T1 N=207 in T2	AST, AT and Independent mobility	None
Vorlicek et al., 2020. How Czech adolescents perceive active commuting to school: A cross-sectional study	Czech	The aim was to investigate whether Czech adolescents misperceive their peers’ AC behaviors and attitudes towards AC.	The dataset comprised questionnaire data on adolescents aged 11–15 years, from 12 randomly selected schools (Grades 6–9).	Children N=1586	AST	Social Norms Approach (SNA)
Wang et al., 2017. Interactions of psychosocial factors with built environments in explaining adolescents' active transportation	USA	The aim of the present study was to examine the independent and interacting associations of psychosocial and built environment variables with adolescents’ active transportation.	Data were collected from the Teen Environment and Neighborhood observational study, 2009-2011 on adolescents (ages 12–16) and one of their parents.	Children and parents N=928 pairs	AST	Social-ecological model
Yang et al., 2012. Integrating Parental Attitudes in Research on Children’s Active School Commuting: Evidence from Community School Travel Survey	USA	The degree to which attitudinal and environmental variables directly affect the likelihood of ASC are examined, as are possible inter-actions between the two sets of factors. By using survey data from a community sample, an attempt is made to answer the following research questions:1.What is the unique predictive power of parental attitudes beyond the effects of environmental variables in the con…	Data were collected from a school travel survey conducted on parents with children attending elementary schools (kindergarten to Grade 5).	Parents N=1197	AST	none
Yu et al., 2016. From attitude to action: What shapes attitude toward walking to/from school and how does it influence actual behaviors?	USA	The aim was to examining the factors affecting parental attitudes toward walking to/from school, and howthose in turn influence children's actual school travel behaviors.	Survey data were collected from parents with children in 20 public elementary schools.	Parents N=2597	AST	Social-ecological model
Zaragoza et al., 2020. Assessment of psychological, social cognitive and perceived environmental influences on children's active transport to school	Spain	The aims of this study were (1) to develop and test a model which conceptualized relationships between children's ATS and psychological, social cognitive and perceived environments; and (2) to assess direct effects among these variables.	Data were drawn from the ProATs child self-reported questionnaire conducted with children aged 9–12 years from 11 primary schools.	Children N=1189	AST	Theory of Planned Behavior and Self-Determination Theory
Zhu et al., 2008. Personal, Social, and Environmental Correlates of Walking to School Behaviors: Case Study in Austin, Texas	USA	This cross-sectional study examines the prevalence and correlates of walking to or from school in eight elementary schools in Austin, Texas, which have high percentages of low-income, Hispanic students.	A survey of parents representing children from eight different schools was conducted.	Parents N=1281	AST	Social-ecological model
Zhu et al., 2009. Correlates of Walking to School and Implications for Public Policies: Survey Results from Parents of Elementary School Children in Austin, Texas	USA	This study identifies multi-level correlates of walking to/from school and relevant policy implications.	A two-phase survey of parents with children in 19 elementary school was conducted, the first phase in April 2007 and the second phase in November 2007.	Parents N=2695	AST	Social-ecological model
