# Supplementary material for: Children’s active school transportation: an international scoping review of psychosocial factors
Source: Syst Rev. 2024 Jan 30;13:47. doi: 10.1186/s13643-023-02414-y (PMC10826279; doi:10.1186/s13643-023-02414-y)
Supplement: Supplementary file 3 — Additional file 3. Results of each source of evidenceR4. [file 13643_2023_2414_MOESM3_ESM.xlsx]

## Sheet: Blad1
Reference	Main findings	Psychosocial factors
Ahlport et al., 2008. Barriers to and facilitators of walking and bicycling to school: formative results from the non-motorized travel study	Parents and students identified numerous benefits of active travel that would provide motivation to use active travel and thereby facilitate this behavior. For example, parent motivation for the child to engage in regular exercise was described as a facilitator. Several AT parents commented that they had chosen their home for its proximity to school so that their children could get the exercise o…	Benefits (attitudes)
Bungum et al., 2009. Prevalence and correlates of walking and biking to school among adolescents	Street connectedness and gender were the only significant predictors. Those who attended the most connected school were 2.08 times more likely to use ATS than were those at the other schools. Males were 2.69 times more apt to use ATS than were females, while neither PA benefits, or PA barriers, predicted the use of ATS.	Attitudes
Burgueno et al., 2019. Understanding the motivational processes involved in adolescents' active commuting behaviour: Development and validation of the Behavioural Regulation in Active Commuting to and from School (BR-ACS) Questionnaire	After controlling for distance to school, intrinsic motivation, integrated regulation, and identified regulation positively and significantly predicted ACS behaviour. Instead, neither the controlled forms of motivation (i.e., introjected and external regulation) nor amotivation significantly predicted ACS.	Enjoyment (attitudes)
Burgueno et al., 2020. Validation of the Basic Psychological Need Satisfaction in Active Commuting to and from School (BPNS-ACS) Scale in Spanish young people	Positive and significant correlations were found between autonomy, competence, and relatedness need satisfaction and ACS. In the second step, a structural equation model that examined the predictive relationships between the three BPN satisfactions and ACS was tested. Results revealed the same fit indexes that those obtained in the measurement model. Fig. 1 shows that, after con-trolling the hypo…	Confidence in ability and Social support
Camargo et al., 2020. Prevalence and factors associated with active transportation to school for adolescents	Boys whose parents encourage physical activity (PA) practice were less likely to use active transportation. Conversely, boys were more likely to use ATS when parents sometimes practice PA with them, always offer transportation for the PA practice, and always remark their good performance in the PA. Regarding social support from friends, boys who reported having friends that always practice PA wer…	Social support
Carlson et al., 2014. Built environment characteristics and parent active transportation are associated with active travel to school in youth age 12-15	Parent modelling of active travel was associated with having 5–10 trips/week but was only marginally associated with having 1–4 trips/week. Peer and parent support were not significant and neither were self-efficacy and pros/cons.	Self-efficacy, pros/cons (attitudes), modeling (social norms) and social support
Carver et al., 2014. Independent mobility on the journey to school: A joint cross-sectional and prospective exploration of social and physical environmental influences	A positive relationship between social support and AST were found.	Social support
Christiansen, Toftager, Ersboll et al., 2014a. Effects of a Danish multicomponent physical activity intervention on active school transport	Baseline measurses showed that nearly half perceived parental encouragement for cycling to school, and more than nine out of ten enjoyed cycling with only minor differences between the groups. A total of 55.7% of the students perceived encouragement for bicycling in the intervention group at follow-up compared with 50.8% in the comparison group and 88.9% in the intervention group compared to 84.6…	Attitudes and social support	?
Christiansen, Toftager, Schipperijn et al., 2014b. School site walkability and active school transport - association, mediation and moderation	Of the social environment variables, social norm seemed more important than parental encouragement. Students with parents cycling weekly had higher odds ratio for AST, and this was also the case if their friends cycled daily. Safe crossings and heavily trafficked streets in the neighbor-hood together with parental encouragement did not show a significant relationship in the adjusted model.	Social support and social norm
Corral-Abos et al., 2021. Implications of school type for active commuting to school in primary education students	The final model showed statistically significant influence from distance and socioeconomic status (negative influence), and from mother’s attitudes (positive influence) on weekly frequency of ACS.	Attitudes
Daniels et al., 2014. Investigating active travel to primary school in Ireland	None of the active travellers reported travelling to school with parents, compared to children who do not travel actively, however, they were more likely to travel to school with friends compared to children who do not travel actively. Active travellers were more likely to report that they enjoyed walking compared to children who do not actively travel.	Social support and enjoyment/benefits (Attitudes)
Deka et al., 2013. An explanation of the relationship between adults' work trip mode and children's school trip mode through the Heckman approach	Adults’ decision to walk or bicycle is positively associated with children’s propensity to walk or bicycle.	Modeling (Social support)
Donnellan et al., 2020. 'I'd paint rainbows and unicorns on it': Understanding children's school travel behaviours and the impact of a new shared path	Feelings of calmness, relaxation and being in a good mood were key factors mentioned in relation to active travel to school. Those who travelled actively enjoyed the quietness of the path, absent of traffic and in nature. Regardless of travel mode, social benefits to children such as spending time with parents, talking with friends and playing with siblings were all key factors mentioned in relat…	Benefits (Attitudes)
Ducheyne et al., 2012. Individual, social and physical environmental correlates of 'never' and 'always' cycling to school among 10 to 12 year old children living within a 3.0 km distance from school	Children with high levels of independent mobility and good cycling skills perceived by their parents were more likely to always cycle to school. Children with friends who encourage them to cycle to school were more likely to always cycle to school. In addition, children with parents who encourage them to cycle to school were less likely to never cycle to school and children who are in the habit o…	Social support, attitudes, skills and PBC (Confidence in ability)
Egli et al., 2020. Social relationships, nature, and traffic: findings from a child-centred approach to measuring active school travel route perceptions	It was clear that children saw their journey to school as a good opportunity to play and talk with friends and family. Who these interactions were with depended on the mode of transport, with children who walk and take the bus enjoying interacting with their friends, whereas those who are driven appreciating time with family members. The volume of responses indicated that journeying with friends …	Benefits/enjoyment (Attitudes)
Evenson et al., 2007. Measurement of perceived school climate for active travel in children	The correlations indicated that scores on the school climate for active travel measure had small to moderate associations with scores on measures of social support from friends and family, and scores for the 2 measures' of social support were moderately to strongly associated.	Social support
Forsberg et al., 2020. It's about being the good parent: exploring attitudes and beliefs towards active school transportation	The combination of health and sustainability were described as the most important outcomes of AST. Being outdoors was also described as a benefit related to AST, which was thought to reduce time indoors and engagement in sedentary activities. Parents reflected and contemplated how other parents and children were using AST and how this affected themselves. They described feeling affected by observ…	Attitudes and social norms
Forsberg et al., 2021. Development and Initial Validation of the PILCASTQuestionnaire: Understanding Parents’ Intentions toLet Their Child Cycle or Walk to School	The TPB explained 55.3% of the variance in parents’ intentions to let their child cycle to school. In the first step, all of the original TPB variables showed up as important factors, except impeding perceived behavioral control, thus explaining variance in parents’ intentions. The most important factors were facilitating perceived behavioral control and subjective norms. These were closely follo…	Attitudes, social norms, PBC
Garnham-Lee et al., 2017. Evidence of moderation effects in predicting active transport to school	The predictors explained 40.2% of the variance in mode of transport; however, only distance to school was a significant predictor of AT, after adjusting for other variables. However, APHV (at peak height velocity), family support for PA and multiple deprivation significantly moderated the relationship between distance to school and mode of transport.	Social support
Henne et al., 2014. Parental factors in children's active transport to school	In the multivariate model, children were more likely to use AT to school if their parent reported AT use to any location, but they were less likely to use AT if their parents had a rule requiring their child to stay close to or within sight of house/parent, or their parent worked greater than 30 hours per week.	Modeling (social support)
Hoelscher et al., 2016. Effects of Funding Allocation for Safe Routes to School Programs on Active Commuting to School and Related Behavioral, Knowledge, and Psychosocial Outcomes: Results From the Texas Childhood Obesity Prevention Policy Evaluation (T-COPPE) Study	In comparison schools, students reported greater perception of parent-supported physical activity and an increased number of friends who walked or rode bikes to school; students from infrastructure schools also reported an increase in their perception of parent-supported physical activity. Self-efficacy for ACS increased over time for students in the noninfrastructure and comparison schools. Stud…	Self-efficacy, social support, social norm/modeling
Hopkins & Mandic, 2017. Perceptions of cycling among high school students and their parents	For high school students there appears to be a narrative of cycling being for “other people” and thus it was not seen to be a socially acceptable transport option for many student focusgroup participants. This was for a variety of reasons including the topography of Dunedin. The hilly landscape made some participants view cyclists as “sporty” people. This could suggest that for some high school s…	Social norms and benefits (Attitudes)
Hunter et al., 2015. International inter-school competition to encourage children to walk to school: a mixed methods feasibility study	Key motivating factors identified included having fun, enjoying the immediate gratification when their swipecard beeped on the scanners and enjoying time with friends.	Attitudes
Jing et al., 2018. Incorporating the extended theory of planned behavior in a school travel mode choice model: a case study of Shaoxing, China	The psychological factors of household adults on different commuting modes, such as Intention, PBC ,and Habit, have various impacts on children’s school travel mode choice behavior. SNs and DNs have a significant impact on attitude at the individual level, which indicates that the commuter’s fondness for a particular commute mode is affected by social expectation. PBC has a significant positive e…	Attitudes, percieved behaviour control (confidence in ability) and social norms
Kamargianni et al., 2013. Hybrid Choice Model to Investigate Effects of Teenagers’ Attitudes Toward Walking and Cycling on Mode Choice Behavior	When both parents walked on a daily basis, then the teenagers too were more likely to walk or cycle to school and the results of HCM show that teenagers’ attitudes toward walking and cycling are quite important.	Attitudes and modeling (Social norms)
Kirby et al., 2009. Active travel to school: Views of 10-13 year old schoolchildren in Scotland	Spending time with friends was one of the main reasons for active travel being seen as an enjoyable activity, those students who actively commuted to school tended to travel with friends. As described by students, parental attitudes towards active travel varied and parents could exert either a positive or negative influence over their child’s behaviour. Some were positive and clearly proactive in…	Attitudes and social support
Lee et al., 2017. From sedentary to active school commute: Multi-level factors associated with travel mode shifts	The sedentary-to-active mode shift was more likely to occur among parents who reported enjoyment of walking and frequent walking behaviors of themselves or neighbors, increased attention to route safety and travel time after transfer, increased number of outdoor locations used for child's play, and increased availability of programs promoting active school commuting.	Enjoyment (Attitudes)
Leslie et al., 2010. Gender differences in personal, social and environmental influences on active travel to and from school for Australian adolescents	Enjoyment of physical activity and social support for physical activity was higher for boys. Boys were more likely to actively commute to and from school if they had higher enjoyment of physical activity, medium friend support for physical activity, scouting groups available in their neighbourhood (only to school) and higher perceptions of safety in the neighbourhood. For girls, higher perception…	Social support and enjoyment (Attitudes)
Lindqvist et al., 2019. Active school transportation in winter conditions: Biking together is warmer	The results show that involvement and togetherness motivated the students to use AST. In addition, during the project, the parents changed to have more positive attitudes towards their children’s use of AST.	Attitudes, social support.
Long et al., 2015. Social clustering in high school transport choices	I was found that friends' transport behaviour predicted ego behaviour, particularly for cycling. Descriptive norms and co-travel requests, but not friend encouragement, approached significance as mediators of friends' active transport similarities. Parent encouragement for active transport was a particularly strong predictor of transport mode. Consistent with H2aed, friends' self-reported behavio…	Social norms and social support
Lu et al., 2015. Children's active commuting to school: an interplay of self-efficacy, social economic disadvantage, and environmental characteristics	Two sources of children's self-efficacy were identified, i.e., emotional states and social modeling. Among this sample of children, the model accounted for 65.4% of the variancein the final outcome (i.e., ACS). The relationship between children’s self-efficacy and their ACS behavior was significant and positive. Emotional states and social modeling had direct pathways to children’s self-efficacy.…	Self-efficacy (confidence in ability)
Lu et al., 2014. Active Commuting to School: A Test of a Modified Integrative Model	The IM demonstrated good model fit. Perceived barriers, self-efficacy, and health beliefs/outcome evaluation predicted parents' intention directly and children's ACS indirectly, with self-efficacy as the strongest predictor. Intention, in turn, predicted children's ACS. Contrary to our hypothesis that intention is the most immediate predictor of ACS, cues to action had the highest significant dir…	Self-efficacy (Confidence in ability and benefits (Attitudes)
Mah et al., 2017. Does parental support influence children's active school travel?	Bivariate analyses showed AST behaviour was significantly associated with parental support frequency and parents' perceived safety. There was no association between frequency of parental support and age or distance to school, nor were there any sex or school related differences. Frequency of parental support was related to parents' perceptions of neighborhood crimesafety, but not pedestrian or tr…	Social support
Mandic et al., 2015. Personal, social and environmental correlates of active transport to school among adolescents in Otago, New Zealand	Compared to motorised transport users, active transport to school users were more likely to live closer to school. In a multivariate analysis, shorter distance to school, younger age, fewer vehicles and fewer screens per household, meeting screen time guidelines, opportunity to chat with friends, nice scenery, and parental perceptions of active transport to school safety were positively associate…	Attitudes
Martin et al., 2007. National Prevalence and Correlates of Walking and Bicycling to School	Adjusted correlates were identified from each domain (three demographic, two geographic, two attitudinal, five behavioral), explaining approximately 10% of the variance in logistic regression models. The adjusted child attitudinal correlate of active travel was the perception that there are lots of places in the neighborhood for physical activity. The adjusted child attitudinal correlate to activ…	Attitudes
Mendoza et al., 2011. The Walking School Bus and Children's Physical Activity: A Pilot Cluster Randomized Controlled Trial	Intervention children increased active commuting, whereas control subjects decreased active commuting. In bivariate analyses of the potential mediating variables and percent active commuting, only parent self-efficacy was significantly related to percent active commuting, although parent outcome expectations had borderline significance. Child self-efficacy was not significant.	Self-efficacy (Confidence in ability)
Mendoza et al., 2014. Predictors of Children's Active Commuting to School: An Observational Evaluation in 5 US Communities	The majority of children walked or cycled to school on the day of the survey at Time 1 (59.6%) and Time 2 (64.2%). At Time 1,79.4% of children regularly participated in an adult-led walk to school group at least once per week, which was similar to the percentage at Time 2 (78.3%). From the mixed model, male gender, participating in an adult-led walk to school group, parent outcome expectations, a…	Social support
Mendoza et al., 2010. Ethnic Minority Children's Active Commuting to School and Association with Physical Activity and Pedestrian Safety Behaviors	Results from the mixed-model analysis yielded significant main effects for parent self-efficacy, race/ethnicity, age, and distance to school for percent of weekly trips made by active commuting to school. Parent self-efficacy and age were positively related to active commuting to school. Child self-efficacy, parent outcome expectations, child BMI z-score and gender, neighborhood safety,and intera…	Self-efficacy (Confidence in ability)
Merom et al., 2006. Active commuting to school among NSW primary school children: implications for public health	Apart from distance, child’s age, school affiliation and perceived safety,regular walking/cycling (10 trips, 22%) was associated with parents’ travel mode to work and with father taking the child to school. If the parent responsible for taking the households’ children to school was a male, then the child was twice as likely to be classified as a regular active commuter, compared to a female paren…	Benefits (Attitudes) and Social support
Murtagh et al., 2012. Predicting active school travel: The role of planned behavior and habit strength	The TPB accounted for 41 % and 10 % of the variance in intention and objectively measured behavior, respectively. Perceived behavioral control and both walking and car/bus habit independently predicted intention. Intention and car/bus habit independently predicted behavior. Both intention and perceived behavioral control were positively correlated with behavior and attitude, subjective norm and p…	Percieved behavioural control (Confidence in ability), Social norms and Attitudes
Nikitas et al., 2019. Exploring parental perceptions about school travel and walking school buses: A thematic analysis approach	Many cited health as being a reason to walk to school, for exercise, for fresh air and for mental health, for children but also for parents.	Benefits (Attitudes)
Nunes de Oliveira et al., 2020. Association between psychosocial factors and active commuting to school in Brazilian adolescents	A positive relationship was observed among perceptions of improved physical fitness, safety in practicing physical activity (PA), performance of PA even without professional guidance; and the company of peers to practice PA with active commuting to school. No associations were observed between the overall scores of intrapersonal correlates (outcome expectations, attitude, and self- efficacy) and …	Social support, Self-efficacy (Confidence in ability) and Attitude
Pang et al., 2018. Can the theory of planned behaviour explain walking to and from school among Australian children? A social marketing formative research study	Overall, the TPB accounted for 27% of the variance in intention and explained 35.7% of the variance in walking to and from school. The result indicated that higher perceived behavioural control, social norms, and intentions among carers are associated with higher incidence of walking to and from school by children. Results of the analyses gave partial support for the potential of TPB in explainin…	Social norms, Attitudes, Percieved behavioural control (Confidence in ability)
Pang et al., 2017. An empirical examination of the ecological and cognitive active commuting framework A social marketing formative research study	The results indicate that the ECAC model explained 53.4 per cent of the variance in walking to school. Social norms are the dominating factor in the model. Distance to school affects how the ECAC model works by moderating the associations among walking to school behaviours, perceived risks, and social norms. The psychological factor (attitude), which was hypothesised to serve as a mediator betwee…	Social norms and Attitudes
Panter et al., 2010. Attitudes, social support and environmental perceptions as predictors of active commuting behaviour in school children	Parental attitudes and safety concerns, the presence of social support from parents and friends and parent-reported neighbourhood walkability were all found to be predictors of active commuting, with children receiving peer and family support and living in supportive environments being more likely to walk or cycle. Children whose mothers walked or cycled to work were more likely to walk or cycle …	Social support and Attitudes
Park et al., 2013. Active school trips: associations with caregiver walking frequency	The more frequently the respondent engages in walking activity, the more likely a child engages in active travel for the schooltrip. In particular, the strength of this association is strongest for frequent walkers (at least once a day). This finding supports the hypothesis that caregiver walking habits are an important factor in allowing children to travel to school by active modes. Walking freq…	Modeling (Social support)
Porskamp et al., 2019. The importance of social capital for young People's active transport and independent mobility in rural Otago, New Zealand	Both physical and mental health were linked to AT and IM by most participants, mental health more so by the parents than by the adolescents. Family social support plays a major role for IM and AT and is dependent on parents’ dispositions towards AT and how they support their offspring’s capacity building towards independence. Parental perceptions and their parenting practices are influenced by th…	Benefits (Attitudes), Social support and Social norms
Potoglou et al., 2017. Factors influencing active travel to primary and secondary schools in Wales	Logistic regression estimates showed that living within less than one mile from the school, parents’ frequency of walking and cycling and residing in an urban area were positively associated with active travel to both primary and secondary schools. Both children and adolescents were more likely to walk or cycle to school if their parents walked or cycled at least 1–2 times per week.	Modeling (Social support)
Race et al., 2017. Urban and suburban children's experiences with school travel – A case study	Five overarching themes emerged from both urban and suburban environments which included: proximity, neighbourhood safety, traffic safety, parental support and peer relationships. Children who lived in urban and suburban neighbourhoods noted some parent factors that served both as facilitators and barriers of AST. Children described many instances where parents facilitated AST through encourageme…	Social support
Robertson-Wilson et al., 2008. Social-ecological correlates of active commuting to school among high school students	Across all the models, gender, grade, smoking status, and physical activity were consistent predictors of student’s active commuting to school. In the fully adjusted model, girls, grade 12 students, daily smokers, low active, and moderately active had a decreased likelihood of actively commuting to school. No effect on active commuting to school was found for BMI, amount of sedentary behavior, pe…	Social support
Rodriguez et al., 2009. Demographic, Environmental, Access, and Attitude Factors That Influence Walking to School by Elementary School-Aged Children	Of the three attitudes toward walking to school, the students’ safety perception correlated with walking to school the greatest, but time saving and fun also positively correlated with walking to school. Controlling for the various demographic, environmental, access, and attitude factors, the results indicate that the odds of walking to school increase the older children are and the more that stu…	Attitudes
Ross et al., 2017. Associations between the Physical, Sociocultural, and Safety Environments and Active Transportation to School	Both the physical environment (PE) and sociocultural environment (SCE) were directly associated with active travel, and the safety environment (SE) had an indirect effect. The total effect of SCE on ATS was significant and the relationship between the SCE and ATS was partiallymediated by the SE. The findings within the sociocultural domain suggest that parents are more likely to allow their child…	Social norms and Social support
Ross & Kurka, 2021. Predictors of Active Transportation AmongSafe Routes to School Participants in Arizona:Impacts of Distance and Income	Student grade, parent education, asking permission to use ATS, perceived health and school support for ATS,distance, and school income were predictive of ATS. Asking permission and perceived school support persisted across levels of distance and income, while perceiving ATS as healthy was significant only for distances under 1 mile.	Social support and Benefits (Attitudes)
Ross & Wilsson, 2021. The power of the neighborhood: Perceived normative behaviors moderate individual predictors of walking and biking to school	The likelihood of using active transportation to school was positively associated with favorable parent attitudes, and the odds of using active travel modes differed less than 10% with the presence of neighborhood normative behaviors and low or high attitudes. When ease of driving increased, the likelihood of using active transportation to school decreased. The probability of using active transpo…	Attitudes and Social norms
Rutberg et al., 2018. Active School Transportation is an Investment in School Health	The program changed attitudes among the parents. Walking or biking to school with a friend allowed the children to build new friendships and enabled parents to trust their children to use AST. The children appreciated being paired together, and they reported being inspired to go to school with a friend. The children also reported that it was more fun to go to school together. Walk or bicycling wi…	Social support and Attitudes
Rutberg et al., 2019. Children's motivation overcame parental hesitation: active school transportation in Sweden	Lack of company was perceived as a problem for almost half of the parents; parents’ self-efficacy in their children showed that 62% of them were very sure their child could use AST with friends or classmates, although 13%were not sure it would be possible. When the parents contributed to the design of the intervention, their sense of security increased. When the parents found the use of AST to be…	Attitudes and Social support
Sauvage-Mar et al., 2019. Way2Go! Social marketing for girls' active transportation to school	Thematic analysis revealed elementary school aged participants identified health and fun while middle school participants valued socializing and helping the environment as reasons for engaging in ATS. For secondary school students, ATS was seen as a way to become more independent. All three highlighted fun and enjoyment as important benefits of ATS. While experimenting with independence was seen …	Benefits/enjoyment (Attitudes) and modeling (Social norms)
Savolainen et al., 2020. Long-term perspectives of a school-based intervention to promote active school transportation	The pupils highlighted the importance of the engagement of the staff´s, they felt that the staff’s dedication and enthusiasm contributed to their commitment in using AST. The pupils reflected about other pupils’ engagement and felt that others’ lack of motivation affected their joy and motivation to perform their best.	Social support
Schuster et al., 2015. A theoretical approach to segmenting children's walking behaviour	Four variables were found to be highly important to cluster formation in the present study: distance to school, current walk to/from school behaviour, subjective norms and caregivers’ intentions to increase their child’s walk to school behaviour. The results showed that Short-distance Frequent Walkers, on average, hold a very strong belief that people important to them would approve of their chil…	Social norms, Percieved behavioural control (Confidence in ability) and Attitudes
Schuster et al., 2016b. Understanding caregivers' intentions for their child to walk to school: Further application of the theory of planned behavior	Overall, the hypothesized model accounts for approximately 20% of the variance in Intention. The results show that Subjective Norms had the largest positive impact on Intention, this was followed by Perceived Behavioral Control’s positive relationship with Intention. Affective Attitude’spositive impact on Intention closely approached significance. Interestingly, the hypothesis that instrumental a…	Social norms, Percieved behavioural control (Confidence in ability) and Attitudes
Silva et al., 2014. Which social support and psychological factors are associated to active commuting to school?	The results show positive associations in crude analyses for all variables, except for enjoyment for walk/cycle to school. In the adjusted model, higher likelihood of active commuting was found among students who reported having higher self-efficacy to walk/cycle to school as well as among adolescents who reported being encouraged by their parents, and having the partnership of friends in active …	Self-efficacy (Confidence in ability), Social support and Enjoyment (Attitudes)
Sims & Bopp, 2020. Using parental active travel behavior and beliefs to predict active travel to school among children	Parents had higher odds of having a child who actively traveled to school if the parent was an active traveler or the parent had a spouse who was an active traveler. Higher odds of having actively traveling children was also associated with greater parental perceived behavioral control, greater parental perceived community pedestrian friendliness and bicycle friendliness, and more community suppo…	Percieved behaviroal control (Confidence in ability), modeling (Social support), Social norms and Attitudes
Stark, Berger et al., 2018a. The effectiveness of an intervention to promote active travel modes in early adolescence	Findings suggest that the intervention was effective in changing attitudes, perceived behavioral control (PBC) and intentions to use non-motorized travel modes more, and car less. Difference models show that changes of attitude, subjective norm, and PBC accounted for 29% (car passenger) to 92% (walking) of the variance in changes in intention. The changes in intentions are however weak predictors…	Social norms, Attitudes and Percieved behavioural control (Confidence in ability)
Stark, Meschik et al., 2018c. Active school travel, attitudes and psychological well-being of children	Findings suggest that active school travel is positively associated with children's PWB, and that travel-related attitudes towards modes are significantly related to well-being. Parents reported strong positive associations between active travel modes and the well-being of their children. An active mode versus passive mode comparison revealed that perceptions of well-being were significantly high…	Benefits (Attitudes)
Stark et al., 2019. Exploring children's school travel, psychological well-being, and travel-related attitudes: Evidence from primary and secondary school children in Vienna, Austria	The results showed that children's psychological well-being was related to the travel modes they used and their preferences and attitudes towards those modes. The association between mode use and PWB was positive for active travel but weak. In terms of active travel (mainly walking), the bivariate correlation between affective state on the way (t1) and attitudes towards walking was significant an…	Benefits (Attitudes)
Trapp et al., 2011. On your bike! a cross-sectional study of the individual, social and environmental correlates of cycling to school	Irrespective of gender, cycling to school was associated with parental confidence in their child's cycling ability, parental perceived convenience of driving; and child's preference to cycle. The mediation analysis that combined boys and girls showed that the association between parental perception of neighborhood safety and cycling to or from school was partially mediated by parent’s confidence …	Confidence in ability
Trapp et al., 2012. Increasing Children's Physical Activity: Individual, Social, and Environmental Factors Associated With Walking to and From School	Boys were more likely to walk if their school neighborhood had high connectivity and low traffic and less likely to walk if they had to cross a busy road. For girls, confidence in their ability to walk to or from school without an adult, school encouragement, scheduling commitments, and parent-perceived convenience of driving were significantly associated with walking. Irrespective of gender and …	Confidence in ability
Van Dyck et al., 2010. Criterion distances and correlates of active transportation to school in Belgian older adolescents	In total, 58.4% of the participants commuted actively to school. Girls and smokers were less likely to do ATS than boys and non-smokers. Moreover, adolescents perceiving higher neighborhood walkability and more social modeling were more likely to do ATS than those perceiving lower walkability and less social modeling. For the other socio-demographic, physical environmental and psychosocial factor…	Social support, Modeling (Social norms), Self-efficacy (Confidence in ability) and Attitudes
Van Kann et al., 2016. Parental Active Transportation Routines (PATRns) as a Moderator of the Association Between Neighborhood Characteristics and Parental Influences and Active School Transportation	Parents in the strong PATRns group indicated modeling behavior for physical activity more often compared with parents in the weak PATRns group. PATRns were positively associated with active school transportation as was attending a higher grade. In total, this model explained more than 26% of the variance. Distance to school explained 17% of the variance in the model, while PATRns explained more t…	Social support
Veitch et al., 2017. What predicts children's active transport and independent mobility in disadvantaged neighborhoods?	Overall, 43.5% of children used active transport on the school journey at T1 and at T2. There were no significant changes over time in the proportion of children using active transport on the school journey. None of the predictors (e.g., enjoyment, social norms and confidence in ability) examined were associated with habitual active transport on the school journey two years later.	Confidence in ability, Enjoyment (Attitudes) and Social norms
Vorlicek et al., 2020. How Czech adolescents perceive active commuting to school: A cross-sectional study	Regarding traveling to school, 68% of the adolescents in this study were daily active commuters. Less than half of the respondents believed that most of their classmates were commuting to school actively almost daily. Regarding the perceived AC levels in Czech adolescents, 10% of the respondents believed that the majority of their classmates never commuted to school actively. Less than half of th…	Social norms
Wang et al., 2017. Interactions of psychosocial factors with built environments in explaining adolescents' active transportation	Results indicated all 3 environmental variables and 3 psychosocial variables (self-efficacy, social support from peers, and enjoyment of physical activity) had significant positive main effects with active transportation. In each two-way interaction the highest active transportation was found among adolescents with the combination of activity-supportive built environment and positive psychosocial…	Self-efficacy (Confidence in ability), Social support and Enjoyment (Attitudes)
Yang et al., 2012. Integrating Parental Attitudes in Research on Children’s Active School Commuting: Evidence from Community School Travel Survey	Analysis showed that parental attitudes toward walking or biking to school and car use are significant explanatory variables in models predicting occurrence of children walking or biking to school when the models control for important environmental variables.	Attitudes
Yu et al., 2016. From attitude to action: What shapes attitude toward walking to/from school and how does it influence actual behaviors?	Parental attitudes showed significant mediating effects on walking-to/from-school behaviors. Older child, positive peer influence, walkable home-to-school distance, and favorable walking environments were associated with more enjoyment and lower attitudinal barriers, and in turn increased likelihood of walking to/from school. For the mediating effects of parental attitudes, all the hypothesized l…	Attitudes and Social support
Zaragoza et al., 2020. Assessment of psychological, social cognitive and perceived environmental influences on children's active transport to school	The model achieved acceptable fit, explaining 48% of the variance of children's ATS and 47% of the variance of intention. Perceived behavioural control was the strongest predictor of intention, influenced by autonomy, competence and the perceived environment. ATS was positively associated with intention to commute actively to school and negatively with age. Intention, at the same time, was positi…	Social norms, Percieved behavioural control (Confidence in ability) and Attitudes
Zhu et al., 2008. Personal, Social, and Environmental Correlates of Walking to School Behaviors: Case Study in Austin, Texas	The results showed that walking was a typical mode for 28 and 34% of trips to and from school, respectively, and mostly accompanied by an adult. Parental barrier factor was negatively associated with walking, while the factor capturing children’s and parents’ positive walking behaviors and attitudes was a positive correlate. The factor of positive peer influences (“other kids walk to/from school”…	Social support and Attitudes
Zhu et al., 2009. Correlates of Walking to School and Implications for Public Policies: Survey Results from Parents of Elementary School Children in Austin, Texas	The factor capturing parents' and children's positive attitudes (walking being good for exercise and interaction, and being "cool" and enjoyable) and regular walking behavior were a positive correlate. Social factors were also important, the factor for positive peer influences (other children's and parents' regular walking behaviors) was a positive correlate.	Attitudes and Social support
